# Supplementary material for: Multitarget Design of Steroidal Inhibitors Against Hormone-Dependent Breast Cancer: An Integrated In Silico Approach
Source: Int J Mol Sci. 2025 Aug 2;26(15):7477. doi: 10.3390/ijms26157477 (PMC12348013; doi:10.3390/ijms26157477)
Supplement: Supplementary file 1 [file ijms-26-07477-s001.zip]

Archive with 1 entries (1 files):
- ijms-3755776-supplementary.pdf
